# Supplementary material for: Linking Auditory Brainstem Neural Stability to Parent-Reported Autistic Traits in School-Age Children
Source: Brain Sci. 2026 May 19;16(5):535. doi: 10.3390/brainsci16050535 (PMC13205042; doi:10.3390/brainsci16050535)
Supplement: Supplementary file 1 [file brainsci-16-00535-s001.zip]

Archive with 3 entries (3 files):
- Supplementary Material S1. Nerual Stability Calculation.pdf
- Supplementary Material S2. Prestimulus Noise.pdf
- Supplementary Material S3. AQ analysis excluding PT.pdf
